# Supplementary material for: Characterisation of the Phenolic Profile of Acacia retinodes and Acacia mearnsii Flowers’ Extracts
Source: Plants (Basel). 2022 May 28;11(11):1442. doi: 10.3390/plants11111442 (PMC9182983; doi:10.3390/plants11111442)
Supplement: Supplementary file 1 [file plants-11-01442-s001.zip]

Archive with 1 entries (1 files):
- plants-1732809-Supplementary.pdf
